# Supplementary material for: Balitora tiandengensis (Teleostei, Balitoridae), a new species of cave-dwelling loach from Guangxi, China
Source: Zookeys. 2026 Jan 30;1267:373–90. doi: 10.3897/zookeys.1267.166354 (PMC12881911; doi:10.3897/zookeys.1267.166354)
Supplement: XML Treatment for Balitora tiandengensis [file zookeys.1267.166354-treatment1.xml]

<!DOCTYPE tp:taxon-treatment
  PUBLIC "-//TaxonX//DTD Taxonomic Treatment Publishing DTD v0 20100105//EN" "tax-treatment-NSO.dtd">
<tp:taxon-treatment xmlns:tp="http://www.plazi.org/taxpub"><tp:treatment-meta><kwd-group><label>Taxon classification</label><kwd>
                <named-content content-type="kingdom">Animalia</named-content>
              </kwd><kwd>
                <named-content content-type="order">Cypriniformes</named-content>
              </kwd><kwd>
                <named-content content-type="family">Balitoridae</named-content>
              </kwd></kwd-group><mixed-citation publication-type="journal"><person-group><name><surname>Nong</surname><given-names>You</given-names></name><name><surname>Fang</surname><given-names>Yuan</given-names></name><name><surname>Li</surname><given-names>Jin-Yue</given-names></name><name><surname>Wei</surname><given-names>Qiu-Jun</given-names></name><name><surname>Xu</surname><given-names>Chuan-Gui</given-names></name><name><surname>Wei</surname><given-names>Gui-Yuan</given-names></name></person-group><article-title><italic><tp:taxon-name><tp:taxon-name-part taxon-name-part-type="genus" reg="Balitora">Balitora</tp:taxon-name-part> <tp:taxon-name-part taxon-name-part-type="species" reg="tiandengensis">tiandengensis</tp:taxon-name-part></tp:taxon-name></italic> (<tp:taxon-name><tp:taxon-name-part taxon-name-part-type="subdivision" reg="Teleostei">Teleostei</tp:taxon-name-part></tp:taxon-name>, <tp:taxon-name><tp:taxon-name-part taxon-name-part-type="family" reg="Balitoridae">Balitoridae</tp:taxon-name-part></tp:taxon-name>), a new species of cave-dwelling loach from Guangxi, China</article-title><source>Zookeys</source><day>30</day><month>01</month><year>2026</year><volume>1267</volume><fpage>373</fpage><lpage>390</lpage><pub-id pub-id-type="doi">10.3897/zookeys.1267.166354</pub-id></mixed-citation></tp:treatment-meta><tp:nomenclature><tp:taxon-name><object-id xmlns:xlink="http://www.w3.org/1999/xlink" content-type="arpha" xlink:type="simple">0651CEAB-4DE3-5001-9EA6-B5618F8BBF7A</object-id><tp:taxon-name-part taxon-name-part-type="genus" reg="Balitora">Balitora</tp:taxon-name-part> <tp:taxon-name-part taxon-name-part-type="species" reg="tiandengensis">tiandengensis</tp:taxon-name-part>
                    		<object-id xmlns:xlink="http://www.w3.org/1999/xlink" content-type="zoobank" xlink:type="simple">https://zoobank.org/A088AD1B-5C8B-476F-8E8C-D38D5BDB6AEE</object-id>
                    	</tp:taxon-name><tp:taxon-authority>Nong &amp; Wei</tp:taxon-authority><tp:taxon-status xmlns:xlink="http://www.w3.org/1999/xlink" xlink:type="simple">sp. nov.</tp:taxon-status><xref ref-type="fig" rid="F2">Figs 2</xref><xref ref-type="fig" rid="F3">, 3</xref><xref ref-type="fig" rid="F4">, 4</xref><xref ref-type="table" rid="T2">, Table 2</xref></tp:nomenclature><tp:treatment-sec sec-type="Type material"><title>Type material.</title><p><bold><italic>Holotype</italic></bold> • WGY2024121901 (Fig. <xref ref-type="fig" rid="F2">2</xref>), 47.3 mm total length (TL), 38.8 mm standard length (<abbrev xmlns:xlink="http://www.w3.org/1999/xlink" xlink:title="standard length" xlink:type="simple">SL</abbrev>), collected by You Nong &amp; Gui-Yuan Wei on 19 December 2024 in a karst cave nearby Duoru Village, Dukang Town, Tiandeng County, Guangxi Zhuang Autonomous Region, China (<named-content xmlns:xlink="http://www.w3.org/1999/xlink" content-type="dwc:verbatimCoordinates" xlink:type="simple">23°03'45.32"N, 106°59'44.81"E</named-content>, 545 m; Fig. <xref ref-type="fig" rid="F5">5</xref>). <bold><italic>Paratypes</italic></bold> • Four specimens, WGY2024121902–WGY2024121905, 43.6–55.3 mm TL, 33.9–47.1 mm <abbrev xmlns:xlink="http://www.w3.org/1999/xlink" xlink:title="standard length" xlink:type="simple">SL</abbrev>, collected together with the holotype.</p><fig id="F2" position="float" orientation="portrait"><object-id xmlns:xlink="http://www.w3.org/1999/xlink" content-type="doi" xlink:type="simple">10.3897/zookeys.1267.166354.figure2</object-id><object-id xmlns:xlink="http://www.w3.org/1999/xlink" content-type="arpha" xlink:type="simple">33A0CF16-44A2-5116-AD10-BB5BB9A5FD38</object-id><label>Figure 2.</label><caption><p>Morphological characters of holotype (WGY2024121901) of <italic><tp:taxon-name><tp:taxon-name-part taxon-name-part-type="genus" reg="Balitora">Balitora</tp:taxon-name-part> <tp:taxon-name-part taxon-name-part-type="species" reg="tiandengensis">tiandengensis</tp:taxon-name-part></tp:taxon-name></italic> sp. nov. <bold>A</bold>. Lateral view; <bold>B</bold>. Dorsal view; <bold>C</bold>. Ventral view; <bold>D</bold>. Ventral side view of head; <bold>E</bold>. Dorsal side view of head; <bold>F</bold>. Close up photo of the mouth.</p></caption><graphic xmlns:xlink="http://www.w3.org/1999/xlink" xlink:href="zookeys-1267-373_article-166354__-g002.jpg" id="oo_1523034.jpg" position="float" orientation="portrait" xlink:type="simple"><uri content-type="original_file" xlink:type="simple">https://binary.pensoft.net/fig/1523034</uri></graphic></fig><fig id="F3" position="float" orientation="portrait"><object-id xmlns:xlink="http://www.w3.org/1999/xlink" content-type="doi" xlink:type="simple">10.3897/zookeys.1267.166354.figure3</object-id><object-id xmlns:xlink="http://www.w3.org/1999/xlink" content-type="arpha" xlink:type="simple">E1AACF05-EE33-5481-9F66-410EB4AD8E04</object-id><label>Figure 3.</label><caption><p>Oral morphology of <italic><tp:taxon-name><tp:taxon-name-part taxon-name-part-type="genus" reg="Balitora">Balitora</tp:taxon-name-part> <tp:taxon-name-part taxon-name-part-type="species" reg="tiandengensis">tiandengensis</tp:taxon-name-part></tp:taxon-name></italic> sp. nov. <bold>A</bold>. Holotype (WGY2024121901); <bold>B</bold>. Paratype (WGY2024121902); <bold>C</bold>. Paratype (WGY2024121904).</p></caption><graphic xmlns:xlink="http://www.w3.org/1999/xlink" xlink:href="zookeys-1267-373_article-166354__-g003.jpg" id="oo_1523035.jpg" position="float" orientation="portrait" xlink:type="simple"><uri content-type="original_file" xlink:type="simple">https://binary.pensoft.net/fig/1523035</uri></graphic></fig><fig id="F4" position="float" orientation="portrait"><object-id xmlns:xlink="http://www.w3.org/1999/xlink" content-type="doi" xlink:type="simple">10.3897/zookeys.1267.166354.figure4</object-id><object-id xmlns:xlink="http://www.w3.org/1999/xlink" content-type="arpha" xlink:type="simple">5A844E75-9809-52FB-897D-ECF7065F1045</object-id><label>Figure 4.</label><caption><p>Habitat and photographs of <italic><tp:taxon-name><tp:taxon-name-part taxon-name-part-type="genus" reg="Balitora">Balitora</tp:taxon-name-part> <tp:taxon-name-part taxon-name-part-type="species" reg="tiandengensis">tiandengensis</tp:taxon-name-part></tp:taxon-name></italic> sp. nov. in life.</p></caption><graphic xmlns:xlink="http://www.w3.org/1999/xlink" xlink:href="zookeys-1267-373_article-166354__-g004.jpg" id="oo_1523036.jpg" position="float" orientation="portrait" xlink:type="simple"><uri content-type="original_file" xlink:type="simple">https://binary.pensoft.net/fig/1523036</uri></graphic></fig><fig id="F5" position="float" orientation="portrait"><object-id xmlns:xlink="http://www.w3.org/1999/xlink" content-type="doi" xlink:type="simple">10.3897/zookeys.1267.166354.figure5</object-id><object-id xmlns:xlink="http://www.w3.org/1999/xlink" content-type="arpha" xlink:type="simple">A20DA98B-D6E1-5EE7-817F-E2190FC4F1A6</object-id><label>Figure 5.</label><caption><p>The distribution of similar species of <italic><tp:taxon-name><tp:taxon-name-part taxon-name-part-type="genus" reg="Balitora">Balitora</tp:taxon-name-part></tp:taxon-name></italic>, <italic><tp:taxon-name><tp:taxon-name-part taxon-name-part-type="genus" reg="Balitora">B.</tp:taxon-name-part> <tp:taxon-name-part taxon-name-part-type="species" reg="tiandengensis">tiandengensis</tp:taxon-name-part></tp:taxon-name></italic> sp. nov. (red square), <italic><tp:taxon-name><tp:taxon-name-part taxon-name-part-type="genus" reg="Balitora">B.</tp:taxon-name-part> <tp:taxon-name-part taxon-name-part-type="species" reg="ludongensis">ludongensis</tp:taxon-name-part></tp:taxon-name></italic> (blue square), and <italic><tp:taxon-name><tp:taxon-name-part taxon-name-part-type="genus" reg="Balitora">B.</tp:taxon-name-part> <tp:taxon-name-part taxon-name-part-type="species" reg="anlongensis">anlongensis</tp:taxon-name-part></tp:taxon-name></italic> (black square).</p></caption><graphic xmlns:xlink="http://www.w3.org/1999/xlink" xlink:href="zookeys-1267-373_article-166354__-g005.jpg" id="oo_1523037.jpg" position="float" orientation="portrait" xlink:type="simple"><uri content-type="original_file" xlink:type="simple">https://binary.pensoft.net/fig/1523037</uri></graphic></fig></tp:treatment-sec><tp:treatment-sec sec-type="Diagnosis"><title>Diagnosis.</title><p><italic><tp:taxon-name><tp:taxon-name-part taxon-name-part-type="genus" reg="Balitora">Balitora</tp:taxon-name-part> <tp:taxon-name-part taxon-name-part-type="species" reg="tiandengensis">tiandengensis</tp:taxon-name-part></tp:taxon-name></italic> sp. nov. can be distinguished from other congeners by the following combination of characters: (1) two pairs of maxillary barbels; (2) dorsal fin rays iii, 9; (3) pectoral fin rays v, 12; (4) pelvic fin rays ii, 7; (5) anal fin rays i, 6; (6) lateral-line scales 69–75; and (7) 6–7 indistinctly separated transversely oval blotches on the dorsal side.</p></tp:treatment-sec><tp:treatment-sec sec-type="Description"><title>Description.</title><p>Morphological data of the five specimens of the <italic><tp:taxon-name><tp:taxon-name-part taxon-name-part-type="genus" reg="Balitora">Balitora</tp:taxon-name-part> <tp:taxon-name-part taxon-name-part-type="species" reg="tiandengensis">tiandengensis</tp:taxon-name-part></tp:taxon-name></italic> sp. nov. are provided in Table <xref ref-type="table" rid="T2">2</xref>. Body elongated and sub-cylindrical, posterior portion gradually compressed from dorsal fin to caudal-fin base, with deepest body depth anterior to dorsal-fin origin, deepest body depth 15.4–16.3% of <abbrev xmlns:xlink="http://www.w3.org/1999/xlink" xlink:title="standard length" xlink:type="simple">SL</abbrev>. Dorsal profile slightly convex from snout to dorsal-fin insertion, then straight from posterior portion of dorsal-fin origin to caudal-fin base. Pelvic profile flat. Head blunt and depressed, head length (HL) 18.7–19.4% of <abbrev xmlns:xlink="http://www.w3.org/1999/xlink" xlink:title="standard length" xlink:type="simple">SL</abbrev> and greater than head width, head width greater than depth (head width/head depth = 1.4). Snout short, oblique, and blunt, length 40.9–43.5% HL. Interorbital space wide and flat. Mouth inferior, small and curved, mouth corner situated below anterior nostril, upper and lower lips smooth and fleshy. Relatively shallow preoral groove present between rostral cap and upper lip, extending across corners of mouth. Mouth width 40.0–43.5% of head width. Rostral cap around upper lip divided into three lobes, median one largest, slightly curved. Four pairs of barbels: two pairs of rostral barbels, short, outer rostral barbel longer than inner one; two pairs of maxillary barbels, short, situated at corner of mouth: outer maxillary barbels longer than inner ones. Mouth inferior, small and curved, mouth corner situated below anterior nostril, lips without complex folding or thickening, maintaining a relatively thin and simple structure, upper and lower lips smooth and fleshy. Upper and lower lips connected at corner of mouth, and upper lip with a row of inconspicuous papillae, and lower lip thin. Lower jaw with radiate ridges on its surface. Two longitudinal fleshy ridges on mid-chin. Anterior and posterior nostrils closely set, anterior nostril without any elongated barbel-like tip. Eyes small, 12.7–17.1% HL. Gill opening small, gill rakers not developed.</p><table-wrap id="T2" position="float" orientation="portrait"><label>Table 2.</label><caption><p>Morphological characters and measurement data (mm) of the new species <italic><tp:taxon-name><tp:taxon-name-part taxon-name-part-type="genus" reg="Balitora">Balitora</tp:taxon-name-part> <tp:taxon-name-part taxon-name-part-type="species" reg="tiandengensis">tiandengensis</tp:taxon-name-part></tp:taxon-name></italic> sp. nov. and <italic><tp:taxon-name><tp:taxon-name-part taxon-name-part-type="genus" reg="Balitora">B.</tp:taxon-name-part> <tp:taxon-name-part taxon-name-part-type="species" reg="anlongensis">anlongensis</tp:taxon-name-part></tp:taxon-name></italic> (data from <xref ref-type="bibr" rid="B19">Luo et al. 2023</xref>) and <italic><tp:taxon-name><tp:taxon-name-part taxon-name-part-type="genus" reg="Balitora">B.</tp:taxon-name-part> <tp:taxon-name-part taxon-name-part-type="species" reg="ludongensis">ludongensis</tp:taxon-name-part></tp:taxon-name></italic> (data from <xref ref-type="bibr" rid="B18">Liu et al. 2012b</xref>).</p></caption><table><tbody><tr><th rowspan="2" colspan="1">Characters</th><th rowspan="1" colspan="6"><italic><tp:taxon-name><tp:taxon-name-part taxon-name-part-type="genus" reg="Balitora">Balitora</tp:taxon-name-part> <tp:taxon-name-part taxon-name-part-type="species" reg="tiandengensis">tiandengensis</tp:taxon-name-part></tp:taxon-name></italic> sp. nov.</th><th rowspan="2" colspan="1"><italic><tp:taxon-name><tp:taxon-name-part taxon-name-part-type="genus" reg="Balitora">B.</tp:taxon-name-part> <tp:taxon-name-part taxon-name-part-type="species" reg="anlongensis">anlongensis</tp:taxon-name-part></tp:taxon-name></italic> (holotype GZNU20230215007)</th><th rowspan="2" colspan="1"><italic><tp:taxon-name><tp:taxon-name-part taxon-name-part-type="genus" reg="Balitora">B.</tp:taxon-name-part> <tp:taxon-name-part taxon-name-part-type="species" reg="ludongensis">ludongensis</tp:taxon-name-part></tp:taxon-name></italic> (holotype KIZ 2008008640)</th></tr><tr><th rowspan="1" colspan="1">WGY2024121901 (holotype)</th><th rowspan="1" colspan="1">WGY2024121902</th><th rowspan="1" colspan="1">WGY2024121903</th><th rowspan="1" colspan="1">WGY2024121904</th><th rowspan="1" colspan="1">WGY2024121905</th><th rowspan="1" colspan="1">Mean ± SD</th></tr><tr><td rowspan="1" colspan="1">Dorsal-fin rays</td><td rowspan="1" colspan="1">iii,9</td><td rowspan="1" colspan="1">iii,9</td><td rowspan="1" colspan="1">iii,9</td><td rowspan="1" colspan="1">iii,9</td><td rowspan="1" colspan="1">iii,9</td><td rowspan="1" colspan="1">-</td><td rowspan="1" colspan="1">iii, 8½</td><td rowspan="1" colspan="1">iii,8</td></tr><tr><td rowspan="1" colspan="1">Pectoral-fin rays</td><td rowspan="1" colspan="1">v,12</td><td rowspan="1" colspan="1">v,12</td><td rowspan="1" colspan="1">v,12</td><td rowspan="1" colspan="1">v,12</td><td rowspan="1" colspan="1">v,12</td><td rowspan="1" colspan="1">-</td><td rowspan="1" colspan="1">viii, 11</td><td rowspan="1" colspan="1">vii,12</td></tr><tr><td rowspan="1" colspan="1">Pelvic-fin rays</td><td rowspan="1" colspan="1">ii,7</td><td rowspan="1" colspan="1">ii,7</td><td rowspan="1" colspan="1">ii,7</td><td rowspan="1" colspan="1">ii,7</td><td rowspan="1" colspan="1">ii,7</td><td rowspan="1" colspan="1">-</td><td rowspan="1" colspan="1">ii, 9</td><td rowspan="1" colspan="1">ii,7</td></tr><tr><td rowspan="1" colspan="1">Anal-fin rays</td><td rowspan="1" colspan="1">i,6</td><td rowspan="1" colspan="1">i,6</td><td rowspan="1" colspan="1">i,6</td><td rowspan="1" colspan="1">i,6</td><td rowspan="1" colspan="1">i,6</td><td rowspan="1" colspan="1">-</td><td rowspan="1" colspan="1">iii, 5½</td><td rowspan="1" colspan="1">ii,5</td></tr><tr><td rowspan="1" colspan="1">Caudal-fin rays</td><td rowspan="1" colspan="1">ii,19</td><td rowspan="1" colspan="1">ii,19</td><td rowspan="1" colspan="1">ii,19</td><td rowspan="1" colspan="1">ii,19</td><td rowspan="1" colspan="1">ii,19</td><td rowspan="1" colspan="1">-</td><td rowspan="1" colspan="1">17</td><td rowspan="1" colspan="1">-</td></tr><tr><td rowspan="1" colspan="1">Lateral-line pores/scales</td><td rowspan="1" colspan="1">69</td><td rowspan="1" colspan="1">72</td><td rowspan="1" colspan="1">70</td><td rowspan="1" colspan="1">69</td><td rowspan="1" colspan="1">75</td><td rowspan="1" colspan="1">71.5 ± 2.6</td><td rowspan="1" colspan="1">68</td><td rowspan="1" colspan="1">70</td></tr><tr><td rowspan="1" colspan="1">Total length</td><td rowspan="1" colspan="1">47.3</td><td rowspan="1" colspan="1">45.6</td><td rowspan="1" colspan="1">55.3</td><td rowspan="1" colspan="1">48.9</td><td rowspan="1" colspan="1">43.6</td><td rowspan="1" colspan="1">48.4 ± 5.1</td><td rowspan="1" colspan="1">60.4</td><td rowspan="1" colspan="1">-</td></tr><tr><td rowspan="1" colspan="1">Standard length</td><td rowspan="1" colspan="1">38.8</td><td rowspan="1" colspan="1">36.1</td><td rowspan="1" colspan="1">47.1</td><td rowspan="1" colspan="1">39.6</td><td rowspan="1" colspan="1">33.9</td><td rowspan="1" colspan="1">39.2 ± 5.8</td><td rowspan="1" colspan="1">47.9</td><td rowspan="1" colspan="1">63.2</td></tr><tr><td rowspan="1" colspan="1">Body depth</td><td rowspan="1" colspan="1">6.0</td><td rowspan="1" colspan="1">5.9</td><td rowspan="1" colspan="1">5.9</td><td rowspan="1" colspan="1">5.8</td><td rowspan="1" colspan="1">5.7</td><td rowspan="1" colspan="1">5.8 ± 0.1</td><td rowspan="1" colspan="1">5.2</td><td rowspan="1" colspan="1">12</td></tr><tr><td rowspan="1" colspan="1">Body width</td><td rowspan="1" colspan="1">6.5</td><td rowspan="1" colspan="1">6.3</td><td rowspan="1" colspan="1">6.1</td><td rowspan="1" colspan="1">6.2</td><td rowspan="1" colspan="1">6.0</td><td rowspan="1" colspan="1">6.2 ± 0.1</td><td rowspan="1" colspan="1">6.5</td><td rowspan="1" colspan="1">12.4</td></tr><tr><td rowspan="1" colspan="1">Head length</td><td rowspan="1" colspan="1">7.0</td><td rowspan="1" colspan="1">7.1</td><td rowspan="1" colspan="1">6.8</td><td rowspan="1" colspan="1">6.9</td><td rowspan="1" colspan="1">6.8</td><td rowspan="1" colspan="1">6.9 ± 0.1</td><td rowspan="1" colspan="1">10.3</td><td rowspan="1" colspan="1">12.6</td></tr><tr><td rowspan="1" colspan="1">Head depth</td><td rowspan="1" colspan="1">4.5</td><td rowspan="1" colspan="1">4.6</td><td rowspan="1" colspan="1">4.5</td><td rowspan="1" colspan="1">4.3</td><td rowspan="1" colspan="1">4.4</td><td rowspan="1" colspan="1">4.5 ± 0.1</td><td rowspan="1" colspan="1">4.9</td><td rowspan="1" colspan="1">8.4</td></tr><tr><td rowspan="1" colspan="1">Head width</td><td rowspan="1" colspan="1">6.9</td><td rowspan="1" colspan="1">7</td><td rowspan="1" colspan="1">7.1</td><td rowspan="1" colspan="1">6.8</td><td rowspan="1" colspan="1">7.0</td><td rowspan="1" colspan="1">7 ± 0.1</td><td rowspan="1" colspan="1">8.7</td><td rowspan="1" colspan="1">10.7</td></tr><tr><td rowspan="1" colspan="1">Pre-anterior distance</td><td rowspan="1" colspan="1">3.1</td><td rowspan="1" colspan="1">3.0</td><td rowspan="1" colspan="1">3.0</td><td rowspan="1" colspan="1">2.9</td><td rowspan="1" colspan="1">3.0</td><td rowspan="1" colspan="1">3 ± 0.1</td><td rowspan="1" colspan="1">3.5</td><td rowspan="1" colspan="1">-</td></tr><tr><td rowspan="1" colspan="1">Distance between anterior nostrils</td><td rowspan="1" colspan="1">2.5</td><td rowspan="1" colspan="1">2.3</td><td rowspan="1" colspan="1">2.4</td><td rowspan="1" colspan="1">2.5</td><td rowspan="1" colspan="1">2.4</td><td rowspan="1" colspan="1">2.4 ± 0.1</td><td rowspan="1" colspan="1">2.8</td><td rowspan="1" colspan="1">-</td></tr><tr><td rowspan="1" colspan="1">Distance between posterior nostrils</td><td rowspan="1" colspan="1">4.0</td><td rowspan="1" colspan="1">4.0</td><td rowspan="1" colspan="1">4.0</td><td rowspan="1" colspan="1">3.8</td><td rowspan="1" colspan="1">3.9</td><td rowspan="1" colspan="1">3.9 ± 0.1</td><td rowspan="1" colspan="1">3.8</td><td rowspan="1" colspan="1">-</td></tr><tr><td rowspan="1" colspan="1">Distance between anterior and posterior nostrils</td><td rowspan="1" colspan="1">2.2</td><td rowspan="1" colspan="1">2.0</td><td rowspan="1" colspan="1">2.1</td><td rowspan="1" colspan="1">2.1</td><td rowspan="1" colspan="1">2.0</td><td rowspan="1" colspan="1">2.1 ± 0.1</td><td rowspan="1" colspan="1">2</td><td rowspan="1" colspan="1">-</td></tr><tr><td rowspan="1" colspan="1">Snout length</td><td rowspan="1" colspan="1">3.0</td><td rowspan="1" colspan="1">2.9</td><td rowspan="1" colspan="1">2.8</td><td rowspan="1" colspan="1">3.0</td><td rowspan="1" colspan="1">2.8</td><td rowspan="1" colspan="1">2.9 ± 0.1</td><td rowspan="1" colspan="1">5.9</td><td rowspan="1" colspan="1">6.9</td></tr><tr><td rowspan="1" colspan="1">Upper jaw length</td><td rowspan="1" colspan="1">2.0</td><td rowspan="1" colspan="1">1.9</td><td rowspan="1" colspan="1">2.1</td><td rowspan="1" colspan="1">2.0</td><td rowspan="1" colspan="1">2.0</td><td rowspan="1" colspan="1">2 ± 0.1</td><td rowspan="1" colspan="1">2.8</td><td rowspan="1" colspan="1">-</td></tr><tr><td rowspan="1" colspan="1">Lower jaw length</td><td rowspan="1" colspan="1">1.1</td><td rowspan="1" colspan="1">1.0</td><td rowspan="1" colspan="1">0.9</td><td rowspan="1" colspan="1">1.0</td><td rowspan="1" colspan="1">1.0</td><td rowspan="1" colspan="1">1 ± 0.1</td><td rowspan="1" colspan="1">2</td><td rowspan="1" colspan="1">-</td></tr><tr><td rowspan="1" colspan="1">Mouth width</td><td rowspan="1" colspan="1">3.1</td><td rowspan="1" colspan="1">2.8</td><td rowspan="1" colspan="1">2.7</td><td rowspan="1" colspan="1">2.9</td><td rowspan="1" colspan="1">2.8</td><td rowspan="1" colspan="1">2.8 ± 0.1</td><td rowspan="1" colspan="1">3.6</td><td rowspan="1" colspan="1">-</td></tr><tr><td rowspan="1" colspan="1">Eye diameter</td><td rowspan="1" colspan="1">1.1</td><td rowspan="1" colspan="1">0.9</td><td rowspan="1" colspan="1">1.1</td><td rowspan="1" colspan="1">0.9</td><td rowspan="1" colspan="1">1.2</td><td rowspan="1" colspan="1">1 ± 0.2</td><td rowspan="1" colspan="1">1.3</td><td rowspan="1" colspan="1">1.9</td></tr><tr><td rowspan="1" colspan="1">Interorbital distance</td><td rowspan="1" colspan="1">4.1</td><td rowspan="1" colspan="1">3.8</td><td rowspan="1" colspan="1">3.9</td><td rowspan="1" colspan="1">4.2</td><td rowspan="1" colspan="1">4.1</td><td rowspan="1" colspan="1">4 ± 0.2</td><td rowspan="1" colspan="1">4.7</td><td rowspan="1" colspan="1">5.1</td></tr><tr><td rowspan="1" colspan="1">Predorsal length</td><td rowspan="1" colspan="1">16.4</td><td rowspan="1" colspan="1">17.3</td><td rowspan="1" colspan="1">16.2</td><td rowspan="1" colspan="1">17.1</td><td rowspan="1" colspan="1">15.8</td><td rowspan="1" colspan="1">16.6 ± 0.7</td><td rowspan="1" colspan="1">22.3</td><td rowspan="1" colspan="1">28.8</td></tr><tr><td rowspan="1" colspan="1">Dorsal-fin base length</td><td rowspan="1" colspan="1">6.2</td><td rowspan="1" colspan="1">5.8</td><td rowspan="1" colspan="1">5.6</td><td rowspan="1" colspan="1">6.1</td><td rowspan="1" colspan="1">5.9</td><td rowspan="1" colspan="1">5.9 ± 0.2</td><td rowspan="1" colspan="1">7.4</td><td rowspan="1" colspan="1">-</td></tr><tr><td rowspan="1" colspan="1">Dorsal-fin length</td><td rowspan="1" colspan="1">7.1</td><td rowspan="1" colspan="1">7.2</td><td rowspan="1" colspan="1">6.9</td><td rowspan="1" colspan="1">7.1</td><td rowspan="1" colspan="1">6.4</td><td rowspan="1" colspan="1">6.9 ± 0.4</td><td rowspan="1" colspan="1">10.9</td><td rowspan="1" colspan="1">-</td></tr><tr><td rowspan="1" colspan="1">Pectoral-fin length</td><td rowspan="1" colspan="1">8.1</td><td rowspan="1" colspan="1">7.8</td><td rowspan="1" colspan="1">8.3</td><td rowspan="1" colspan="1">7.5</td><td rowspan="1" colspan="1">7.2</td><td rowspan="1" colspan="1">7.7 ± 0.5</td><td rowspan="1" colspan="1">11.7</td><td rowspan="1" colspan="1">15.4</td></tr><tr><td rowspan="1" colspan="1">Pectoral-fin base length</td><td rowspan="1" colspan="1">4.4</td><td rowspan="1" colspan="1">3.5</td><td rowspan="1" colspan="1">3.2</td><td rowspan="1" colspan="1">4.1</td><td rowspan="1" colspan="1">3.2</td><td rowspan="1" colspan="1">3.5 ± 0.4</td><td rowspan="1" colspan="1">4.9</td><td rowspan="1" colspan="1">-</td></tr><tr><td rowspan="1" colspan="1">Pre-pectoral length</td><td rowspan="1" colspan="1">6.1</td><td rowspan="1" colspan="1">5.8</td><td rowspan="1" colspan="1">5.5</td><td rowspan="1" colspan="1">6.1</td><td rowspan="1" colspan="1">5.2</td><td rowspan="1" colspan="1">5.7 ± 0.4</td><td rowspan="1" colspan="1">9.3</td><td rowspan="1" colspan="1">-</td></tr><tr><td rowspan="1" colspan="1">Pelvic-fin length</td><td rowspan="1" colspan="1">6.2</td><td rowspan="1" colspan="1">5.8</td><td rowspan="1" colspan="1">5.9</td><td rowspan="1" colspan="1">5.8</td><td rowspan="1" colspan="1">5.8</td><td rowspan="1" colspan="1">5.8 ± 0.1</td><td rowspan="1" colspan="1">10</td><td rowspan="1" colspan="1">-</td></tr><tr><td rowspan="1" colspan="1">Pelvic-fin base length</td><td rowspan="1" colspan="1">2.8</td><td rowspan="1" colspan="1">2.5</td><td rowspan="1" colspan="1">2.6</td><td rowspan="1" colspan="1">2.7</td><td rowspan="1" colspan="1">2.6</td><td rowspan="1" colspan="1">2.6 ± 0.1</td><td rowspan="1" colspan="1">3.4</td><td rowspan="1" colspan="1">-</td></tr><tr><td rowspan="1" colspan="1">Pre-pelvic length</td><td rowspan="1" colspan="1">16.4</td><td rowspan="1" colspan="1">15.3</td><td rowspan="1" colspan="1">16.1</td><td rowspan="1" colspan="1">15.6</td><td rowspan="1" colspan="1">15.1</td><td rowspan="1" colspan="1">15.5 ± 0.4</td><td rowspan="1" colspan="1">22.6</td><td rowspan="1" colspan="1">-</td></tr><tr><td rowspan="1" colspan="1">Anal-fin length</td><td rowspan="1" colspan="1">6.4</td><td rowspan="1" colspan="1">5.8</td><td rowspan="1" colspan="1">5.9</td><td rowspan="1" colspan="1">6.2</td><td rowspan="1" colspan="1">5.9</td><td rowspan="1" colspan="1">6 ± 0.2</td><td rowspan="1" colspan="1">8.7</td><td rowspan="1" colspan="1">-</td></tr><tr><td rowspan="1" colspan="1">Anal-fin base length</td><td rowspan="1" colspan="1">3.6</td><td rowspan="1" colspan="1">3.4</td><td rowspan="1" colspan="1">3.5</td><td rowspan="1" colspan="1">3.5</td><td rowspan="1" colspan="1">3.5</td><td rowspan="1" colspan="1">3.5 ± 0.1</td><td rowspan="1" colspan="1">3.9</td><td rowspan="1" colspan="1">-</td></tr><tr><td rowspan="1" colspan="1">Pre-anal length</td><td rowspan="1" colspan="1">30.2</td><td rowspan="1" colspan="1">28.1</td><td rowspan="1" colspan="1">29.4</td><td rowspan="1" colspan="1">28.3</td><td rowspan="1" colspan="1">29.8</td><td rowspan="1" colspan="1">28.9 ± 0.8</td><td rowspan="1" colspan="1">34.8</td><td rowspan="1" colspan="1">47.3</td></tr><tr><td rowspan="1" colspan="1">Distance between origin of pectoral fin and origin of ventral fin</td><td rowspan="1" colspan="1">12.1</td><td rowspan="1" colspan="1">11.8</td><td rowspan="1" colspan="1">11.3</td><td rowspan="1" colspan="1">12.5</td><td rowspan="1" colspan="1">11.7</td><td rowspan="1" colspan="1">11.8 ± 0.5</td><td rowspan="1" colspan="1">10</td><td rowspan="1" colspan="1">-</td></tr><tr><td rowspan="1" colspan="1">Distance between origin of ventral fin and origin of anal fin</td><td rowspan="1" colspan="1">12.2</td><td rowspan="1" colspan="1">12.3</td><td rowspan="1" colspan="1">11.6</td><td rowspan="1" colspan="1">12.4</td><td rowspan="1" colspan="1">11.4</td><td rowspan="1" colspan="1">11.9 ± 0.5</td><td rowspan="1" colspan="1">10.6</td><td rowspan="1" colspan="1">-</td></tr><tr><td rowspan="1" colspan="1">Distance between end of Anal fin and anus</td><td rowspan="1" colspan="1">9.2</td><td rowspan="1" colspan="1">8.4</td><td rowspan="1" colspan="1">8.3</td><td rowspan="1" colspan="1">9.1</td><td rowspan="1" colspan="1">8.2</td><td rowspan="1" colspan="1">8.5 ± 0.4</td><td rowspan="1" colspan="1">1.8</td><td rowspan="1" colspan="1">-</td></tr><tr><td rowspan="1" colspan="1">Caudal peduncle length</td><td rowspan="1" colspan="1">8.5</td><td rowspan="1" colspan="1">8.1</td><td rowspan="1" colspan="1">8.2</td><td rowspan="1" colspan="1">8.2</td><td rowspan="1" colspan="1">8.1</td><td rowspan="1" colspan="1">8.2 ± 0.1</td><td rowspan="1" colspan="1">8.6</td><td rowspan="1" colspan="1">-</td></tr><tr><td rowspan="1" colspan="1">Caudal peduncle depth</td><td rowspan="1" colspan="1">8.5</td><td rowspan="1" colspan="1">9.2</td><td rowspan="1" colspan="1">8.3</td><td rowspan="1" colspan="1">9.1</td><td rowspan="1" colspan="1">8.6</td><td rowspan="1" colspan="1">8.8 ± 0.4</td><td rowspan="1" colspan="1">3.1</td><td rowspan="1" colspan="1">-</td></tr><tr><td rowspan="1" colspan="1">Inner maxillary barbel length</td><td rowspan="1" colspan="1">2.3</td><td rowspan="1" colspan="1">2.5</td><td rowspan="1" colspan="1">2.3</td><td rowspan="1" colspan="1">2.2</td><td rowspan="1" colspan="1">2.3</td><td rowspan="1" colspan="1">2.3 ± 0.1</td><td rowspan="1" colspan="1">1.4</td><td rowspan="1" colspan="1">-</td></tr><tr><td rowspan="1" colspan="1">Outer maxillary barbel length</td><td rowspan="1" colspan="1">2.1</td><td rowspan="1" colspan="1">2.2</td><td rowspan="1" colspan="1">2.1</td><td rowspan="1" colspan="1">2.1</td><td rowspan="1" colspan="1">2.1</td><td rowspan="1" colspan="1">2.1 ± 0.1</td><td rowspan="1" colspan="1">1.1</td><td rowspan="1" colspan="1">3.6</td></tr><tr><td rowspan="1" colspan="1">Inner rostral barbel length</td><td rowspan="1" colspan="1">1.2</td><td rowspan="1" colspan="1">1.1</td><td rowspan="1" colspan="1">1.3</td><td rowspan="1" colspan="1">1.2</td><td rowspan="1" colspan="1">1.1</td><td rowspan="1" colspan="1">1.2 ± 0.1</td><td rowspan="1" colspan="1">1.4</td><td rowspan="1" colspan="1">-</td></tr><tr><td rowspan="1" colspan="1">Outer rostral barbel length</td><td rowspan="1" colspan="1">2.3</td><td rowspan="1" colspan="1">2.2</td><td rowspan="1" colspan="1">2.1</td><td rowspan="1" colspan="1">2.2</td><td rowspan="1" colspan="1">2.1</td><td rowspan="1" colspan="1">2.2 ± 0.1</td><td rowspan="1" colspan="1">1.9</td><td rowspan="1" colspan="1">-</td></tr></tbody></table></table-wrap><p>Dorsal fin iii, 9; anal fin i, 6; pectoral fin v, 12; pelvic fin ii, 7; and 19 branched caudal-fin rays. Dorsal fin long, 16.7–19.4% of <abbrev xmlns:xlink="http://www.w3.org/1999/xlink" xlink:title="standard length" xlink:type="simple">SL</abbrev>, nearly equal to head length, distal margin truncated, origin anterior to pelvic fin insertion, situated slightly anterior to midpoint between snout tip and the caudal-fin base, first branched ray longest, shorter than HL, tip of the dorsal fin extending to the vertical of the anus. Pectoral fin elongated and developed, distal margin rounded, pectoral fin length approximately equal than HL, 18.4–20.5% of <abbrev xmlns:xlink="http://www.w3.org/1999/xlink" xlink:title="standard length" xlink:type="simple">SL</abbrev>, tip of the pectoral fin extends backward beyond 54.0%–60.0% of the distance between the origin of the pectoral fin and the origin of the pelvic fin, without reaching to the pelvic fin-origin. Pelvic fin moderately developed, distal margin rounded, pelvic fin length slightly shorter than HL, 15.1–16.7% of <abbrev xmlns:xlink="http://www.w3.org/1999/xlink" xlink:title="standard length" xlink:type="simple">SL</abbrev>, vertically aligned with the fourth branched ray of the dorsal fin, pelvic fin origin closer to the snout tip than the caudal-fin base and closer to the anal fin origin than the snout tip, tips of the pelvic fin reaching to the anus. Anus 72.5%-73.3% distance from posterior end of the pelvic fin base to the anal fin origin. Anal fin short, 15.0–16.7% of <abbrev xmlns:xlink="http://www.w3.org/1999/xlink" xlink:title="standard length" xlink:type="simple">SL</abbrev>, distal margin truncated, origin close to the anus and far from the caudal-fin base, spacing ~ 2.5 mm, tips of the anal fin extending backwards and not reaching caudal-fin base, distance between the end of the anal fin and the anus 7.5–9 × the eye diameter. Caudal fin deeply forked, upper lobe equal in length to the lower one, tips pointed, caudal peduncle length 8.1 mm, caudal peduncle depth 2.8 mm, without adipose crests along both dorsal and ventral sides.</p><p>Body smooth, covered with thin scales all over except for on the ventral side, head, and fins. Lateral line complete and straight, with 69–75 lateral line scales, exceeding the tip of the pectoral fin and reaching the base of the caudal fin.</p></tp:treatment-sec><tp:treatment-sec sec-type="Sexual dimorphism"><title>Sexual dimorphism.</title><p>No sexual dimorphism was observed based on the present specimens of <italic><tp:taxon-name><tp:taxon-name-part taxon-name-part-type="genus" reg="Balitora">Balitora</tp:taxon-name-part> <tp:taxon-name-part taxon-name-part-type="species" reg="tiandengensis">tiandengensis</tp:taxon-name-part></tp:taxon-name></italic> sp. nov.</p></tp:treatment-sec><tp:treatment-sec sec-type="Coloration in life"><title>Coloration in life.</title><p>Dorsal and lateral side of body brown, while ventral side white with slightly pinkish. Dorsal side of head blackish-brown, usually with black irregular blotches. Dorsal side of body with six or seven transverse black round blotches encircled by yellow interspace, usually two or three blotches in front of dorsal-fin origin, one or two on dorsal-fin base and three or four behind. Dorsal fin almost hyaline with discontinuous black spots. Pectoral and pelvic fin bases pale gray from dorsal view; dorsal side of pectoral and pelvic fin rays blackish spots, membrane lighter; distal tip of pectoral and pelvic fin hyaline and colorless. Anal fin hyaline with a pale blackish bar in the middle. Caudal fin almost hyaline with blackish spots. Lateral line of the body from the posterior to the eye to the base of the caudal fin pale grayish-yellow. After being moved from inside the cave to outside, the body pigmentation lightened in ~ 6 hours while it was alive.</p></tp:treatment-sec><tp:treatment-sec sec-type="Coloration in alcohol"><title>Coloration in alcohol.</title><p>After being fixed in 10% formalin and stored in 70% ethanol, the body pigmentation deepened. Other parts of the body similar to the living condition.</p></tp:treatment-sec><tp:treatment-sec sec-type="Distribution"><title>Distribution.</title><p><italic><tp:taxon-name><tp:taxon-name-part taxon-name-part-type="genus" reg="Balitora">Balitora</tp:taxon-name-part> <tp:taxon-name-part taxon-name-part-type="species" reg="tiandengensis">tiandengensis</tp:taxon-name-part></tp:taxon-name></italic> sp. nov. is only known from the type locality, a karst cave near Duoru Village, Dukang Town, Tiandeng County, Guangxi, China at an elevation of 545 m (Fig. <xref ref-type="fig" rid="F5">5</xref>).</p></tp:treatment-sec><tp:treatment-sec sec-type="Ecology"><title>Ecology.</title><p>Within this cave, <italic><tp:taxon-name><tp:taxon-name-part taxon-name-part-type="genus" reg="Balitora">Balitora</tp:taxon-name-part> <tp:taxon-name-part taxon-name-part-type="species" reg="tiandengensis">tiandengensis</tp:taxon-name-part></tp:taxon-name></italic> sp. nov. co-occurred with catfish (<italic><tp:taxon-name><tp:taxon-name-part taxon-name-part-type="genus" reg="Silurus">Silurus</tp:taxon-name-part></tp:taxon-name></italic> sp). Around the cave, the arable land was farmed to produce tea (<italic><tp:taxon-name><tp:taxon-name-part taxon-name-part-type="genus" reg="Ilex">Ilex</tp:taxon-name-part> <tp:taxon-name-part taxon-name-part-type="species" reg="latifolia">latifolia</tp:taxon-name-part></tp:taxon-name></italic> Thunb.).</p></tp:treatment-sec><tp:treatment-sec sec-type="Etymology"><title>Etymology.</title><p>The specific epithet tiandengensis is in reference to the type locality of the new species: Duoru Village, Dukang Town, Tiandeng County, Guangxi Zhuang Autonomous Region, China. We propose the common English name “Tiandeng cave loach” and the Chinese name “tiān děng pá qiū (天等爬鳅)”.</p></tp:treatment-sec><ref-list><ref id="B19"><mixed-citation xmlns:xlink="http://www.w3.org/1999/xlink" xlink:type="simple">Luo T, Chen ZX, Zhao XR, Yu J, Lan CT, Zhou JJ, Xiao N, Zhou J (2023) <italic><tp:taxon-name><tp:taxon-name-part taxon-name-part-type="genus">Balitora</tp:taxon-name-part> <tp:taxon-name-part taxon-name-part-type="species">anlongensis</tp:taxon-name-part></tp:taxon-name></italic>, the first cavefish species of the genus <italic><tp:taxon-name><tp:taxon-name-part taxon-name-part-type="genus">Balitora</tp:taxon-name-part></tp:taxon-name></italic> (<tp:taxon-name><tp:taxon-name-part taxon-name-part-type="subdivision">Teleostei</tp:taxon-name-part></tp:taxon-name>, <tp:taxon-name><tp:taxon-name-part taxon-name-part-type="family">Balitoridae</tp:taxon-name-part></tp:taxon-name>) from Guizhou Province, southwest China. ZooKeys 1185: 21–42. <ext-link xlink:href="10.3897/zookeys.1185.108545" ext-link-type="doi" xlink:type="simple">https://doi.org/10.3897/zookeys.1185.108545</ext-link></mixed-citation></ref><ref id="B18"><mixed-citation xmlns:xlink="http://www.w3.org/1999/xlink" xlink:type="simple">Liu SW, Zhu Y, Wei RF, Chen XY (2012b) A new species of the genus <italic><tp:taxon-name><tp:taxon-name-part taxon-name-part-type="genus">Balitora</tp:taxon-name-part></tp:taxon-name></italic> (<tp:taxon-name><tp:taxon-name-part taxon-name-part-type="subdivision">Teleostei</tp:taxon-name-part></tp:taxon-name>: <tp:taxon-name><tp:taxon-name-part taxon-name-part-type="family">Balitoridae</tp:taxon-name-part></tp:taxon-name>) from Guangxi, China. Environmental Biology of Fishes 93(3): 369–375. <ext-link xlink:href="10.1007/s10641-011-9924-x" ext-link-type="doi" xlink:type="simple">https://doi.org/10.1007/s10641-011-9924-x</ext-link></mixed-citation></ref></ref-list></tp:taxon-treatment>
